# Supplementary material for: Association of NGF and Mitochondrial Respiration with Autism Spectrum Disorder
Source: Int J Mol Sci. 2022 Oct 7;23(19):11917. doi: 10.3390/ijms231911917 (PMC9569874; doi:10.3390/ijms231911917)
Supplement: Supplementary file 1 [file ijms-23-11917-s001.zip]

Archive with 2 entries (2 files):
- Supplementary Figure S1 (Gevezova et al).pdf
- Supplementary Table S1 (Gevezova et al).pdf
